# Supplementary material for: Influence of Anthropogenic Disturbances on Stand Structural Complexity in Andean Temperate Forests: Implications for Managing Key Habitat for Biodiversity
Source: PLoS One. 2017 Jan 9;12(1):e0169450. doi: 10.1371/journal.pone.0169450 (PMC5222397; doi:10.1371/journal.pone.0169450)
Supplement: S1 File — (XLSX) [file pone.0169450.s001.xlsx]

## Sheet: Tabla-Pto-ID
Plot number	Habitat type	Fire	Logging	Livestock	Understory density (# contacts)	Volume of coarse woody debris (m³/ha)	Snag density (stems/ha)	Stand basal area (m²/ha)	Litter depth (cm)	Index of structural complexity (%)
1	5	1	0	0	7.6	4.13965	101.553	20.324	8.36667	82.2615
2	6	1	1	1	3.2	0.194729	25.3883	14.441	3.75	53.0044
3	5	1	1	1	0.2	17.7116	50.7767	17.854	2.8	60.4514
4	6	1	1	1	2.4	0	0	0	0	36.5988
5	4	1	1	1	2.6	11.2201	0	18.2849	0	49.8327
6	3	1	1	1	1.4	0.113354	0	37.8418	4	51.4489
7	3	1	1	1	4.6	0.318396	76.165	55.9262	4.5	74.7786
8	3	0	1	0	3.8	0	0	24.4796	4.52	54.0547
9	3	1	1	1	1.4	0.157	50.7767	33.3094	2.96	56.0912
10	3	1	1	1	5	9.0746	25.3883	35.7829	2.12	65.1202
11	6	1	1	1	2.8	0	0	9.64119	0.6	40.8336
12	3	1	1	1	1.6	0	0	24.6012	3.54	47.7601
13	3	1	1	1	3.8	8.29156	0	19.7253	3.3	56.861
14	5	0	1	1	0.4	0	0	21.2481	0.58	38.7225
15	2	0	1	1	2	0	0	52.1966	2.26	52.458
16	5	0	1	1	4.6	0	0	13.7139	3.54	51.1941
17	5	0	1	0	12.6	1.04258	126.942	10.5703	4.64	71.4001
18	5	1	1	1	5.2	1.41692	76.165	17.4699	5.42	69.6639
19	5	0	1	0	6.6	1.341	50.7767	22.2224	7.52	73.8003
20	5	0	1	0	6.6	0	0	26.0317	5.22	61.3797
21	4	0	1	0	4.2	0	25.3883	58.2307	7.18	71.86
22	3	0	1	0	7.4	0	0	37.5899	3	61.27
23	2	0	1	0	6.8	0	0	29.9082	6.5	65.2188
24	2	0	1	1	6.8	0	25.3883	31.9654	6.6	69.7606
25	6	1	1	1	2	0	50.7767	9.88911	2.7	51.187
26	6	1	1	1	0.2	2.30886	0	0	0.44	34.8532
27	6	1	1	1	0.2	0	0	1.44288	0.5	33.5452
28	6	1	1	1	2	0	0	1.06402	0.4	36.8431
29	2	0	1	1	5.8	0	0	14.1853	3.74	54.0901
30	4	0	1	1	0.8	2.73217	0	50.0663	1.16	49.4784
31	4	1	1	0	5.4	0.596993	25.3883	59.8066	2.5	65.7992
32	3	0	1	0	8.8	0.317925	0	3.81445	5.52	59.4234
33	6	1	1	1	2.2	1.41791	50.7767	8.45462	2.3	51.541
34	6	1	1	1	3	0.613281	0	11.785	3.54	48.0264
35	6	1	1	1	1.4	0.386367	76.165	5.94956	2.16	52.1618
36	6	1	1	1	2	0	0	3.5415	2.02	40.6314
37	6	1	1	1	0.4	0	0	1.56329	1.4	35.7551
38	7	1	1	1	0.8	0	0	0.472896	0.46	34.4345
39	7	1	1	1	0	0	0	0	1	33.8012
40	6	1	1	1	2.2	0	0	0	0.96	38.1029
41	7	1	1	1	3.2	0	0	0	3.34	44.8105
42	5	1	1	1	1.6	0	0	12.4176	2.5	42.8568
43	5	1	1	1	4.8	0	0	23.4311	2.78	52.3534
44	7	1	1	1	1	0	0	0	1.38	36.5455
45	7	1	1	1	1.2	0	0	0	0.1	34.4073
46	2	0	1	1	2.8	1.5386	50.7767	40.1824	3.7	63.0042
47	5	1	1	0	4.8	0	50.7767	21.1882	6.08	66.0968
48	5	1	1	0	7.2	0.5024	25.3883	17.6847	4.18	62.8137
49	6	1	1	1	3.8	0	0	16.7673	5.88	54.9504
50	6	1	1	1	4.4	0	0	10.7721	1.6	46.2652
51	7	1	1	1	1.2	0	0	0	0.6	35.3981
52	6	1	1	1	1.2	0.883125	0	0.529785	0	35.0073
53	6	1	1	1	4.6	0.476887	25.3883	13.5458	1.74	51.8159
54	6	1	1	1	1.4	0	0	9.71528	1.2	39.2519
55	6	1	1	1	2.6	0	0	2.77947	1.96	41.5295
56	6	1	1	1	0.6	21.8064	25.3883	8.91101	0.66	51.0572
57	6	1	1	1	2.8	6.28	50.7767	25.0468	1.3	58.3387
58	3	1	1	0	7.6	2.2608	0	26.595	3.96	62.7324
59	5	1	1	1	1.6	2.06308	0	17.53	1	42.6528
60	3	1	1	1	1.8	37.68	0	34.381	4.26	62.6591
61	5	1	0	0	3.2	0	0	6.60415	3.64	46.9457
62	6	1	1	1	0.6	0	25.3883	14.776	3.48	47.2213
63	4	1	1	0	0.8	14.13	0	29.3885	6.44	63.823
64	4	1	1	0	0.8	13.4375	76.165	61.6759	9.44	85.4693
65	4	1	1	0	3.6	0.669867	76.165	41.919	6.4	73.553
66	6	1	1	1	6.2	2.58406	25.3883	4.31664	4.54	60.0069
67	6	1	1	1	4.8	0	25.3883	7.05492	5.42	57.628
68	3	0	1	1	1.2	2.22548	25.3883	42.4652	5.26	60.103
69	6	1	1	1	2.4	0	0	30.258	1.4	46.4322
70	1	1	1	1	1.8	0	0	5.54338	1.4	39.4715
71	6	1	1	1	0	0	0	0	0	31.8195
72	4	0	1	1	0.2	0	0	19.6254	0	36.7964
73	6	1	1	1	0.2	0	0	13.6046	0.34	36.0655
74	7	1	1	1	0.6	0	0	18.8971	0.9	39.2065
75	6	1	1	1	1.2	0	0	26.3147	0	40.3483
76	2	1	1	0	3.2	0.953775	50.7767	56.5133	4.3	68.353
77	2	1	1	1	4.4	8.25231	25.3883	21.8526	7.22	70.1538
78	2	1	1	1	4.4	0	76.165	38.0078	4.68	70.3135
79	6	1	1	1	2	7.693	0	24.1868	4.26	55.7626
80	4	1	1	1	1.6	5.06987	25.3883	26.5313	1.34	51.5868
81	5	0	0	1	4.2	0	0	11.5476	3.14	49.0996
82	5	1	1	1	5	0	0	7.59092	2.94	49.3732
83	6	1	1	1	1.8	0	0	8.00235	0.28	37.8258
84	7	1	1	1	0	0	0	0	0	31.8195
85	5	1	1	1	5	0	25.3883	9.31765	4.2	56.1366
86	6	1	1	1	1	0	0	5.24047	0.72	36.4603
87	6	1	1	1	3	0	0	4.05581	0.76	40.2458
88	2	1	1	1	6.2	0	50.7767	8.32268	0.64	55.1031
89	3	1	1	1	1.8	18.0864	0	10.3474	2.92	54.3968
90	6	1	1	1	0.2	0	0	6.18635	0	33.6611
91	1	0	1	1	0	6.54999	101.553	96.9216	5.4	73.5653
92	1	0	1	0	6	40.4202	25.3883	68.5991	4.3	81.3959
93	1	1	1	0	6.2	1.6956	101.553	79.4088	6.94	85.2556
94	1	1	1	0	4	5.83183	76.165	96.8105	7.82	85.7777
95	1	1	1	1	1	8.56044	126.942	175.585	2.94	72.2174
96	7	1	1	1	0.2	0	0	23.8179	0	37.7745
97	6	1	1	1	0.6	0	0	5.62573	0.22	34.7628
98	2	1	1	1	4.8	0	25.3883	45.1751	3.6	62.9148
99	2	1	1	1	6.2	7.48018	50.7767	29.4732	6.38	77.1254
100	3	1	1	1	3.4	4.25372	25.3883	24.2701	3.86	59.014
101	3	1	0	0	3.6	10.4474	25.3883	47.7721	4.5	70.8941
102	1	1	1	0	1.8	4.92312	76.165	58.0028	5.16	74.5122
103	2	1	1	0	8.6	5.70061	126.942	30.02	7.68	85.5196
104	3	1	1	0	1.4	0.536498	50.7767	41.0019	2.54	57.3434
105	2	1	1	0	3.6	0.864779	25.3883	26.0444	8.64	65.4021
106	2	1	1	0	7.4	2.02229	25.3883	47.7721	6.22	75.4347
107	2	1	1	0	5.2	0.3768	0	25.9714	8.2	64.3349
108	2	1	1	0	1.2	1.40293	101.553	49.0901	3.8	65.8544
109	3	1	1	0	13.2	1.52325	101.553	56.1422	7.58	88.225
110	4	1	1	1	2.6	28.0858	50.7767	78.0705	1.94	73.8123
111	2	1	1	1	4.4	0.1256	0	17.3717	2.88	50.4373
112	2	1	1	1	5.2	3.57666	0	16.5823	3.4	55.5126
113	6	1	1	1	0	0	0	0	0.2	32.2159
114	4	0	1	1	0.8	0	0	14.2154	0.5	37.7198
115	2	1	1	0	4.6	0	50.7767	40.5017	7.98	73.9694
116	3	1	1	1	0.8	0.785	25.3883	41.1272	1.7	50.8395
117	5	1	1	1	1.8	0	0	10.8631	2.7	43.2887
118	7	1	1	1	0	33.1663	0	0	0	42.612
119	6	1	1	1	3.2	0	0	19.1442	2.4	47.4141
120	6	1	1	1	2.2	0	0	0.497781	0.4	37.1093
121	3	1	1	0	2.4	1.56387	76.165	30.397	2.74	61.9054
122	6	1	1	1	3	0	0	1.07325	3.68	45.3364
123	5	0	1	0	1.8	0	0	12.7636	4.82	47.9332
124	5	1	1	1	1.8	0.255223	0	22.1031	6.4	53.438
125	6	1	1	1	2	0	0	12.2398	0	38.6577
126	3	0	1	1	5	2.56152	126.942	77.6824	1.66	73.0643
127	3	1	0	1	2	6.50673	126.942	59.9081	6.72	79.6559
128	3	1	1	0	6	4.6158	101.553	41.455	9.72	84.3689
129	3	1	1	0	4.6	8.79891	101.553	75.2401	7.08	87.7723
130	3	1	1	1	4.8	0	126.942	60.6937	3.34	73.7472
131	3	1	1	0	3	2.98986	25.3883	16.6942	3.92	55.6036
132	2	1	1	0	1.6	1.43066	0	9.84253	1.56	41.486
135	6	1	1	1	0.8	0	0	19.9799	0.56	39.1836
136	5	0	0	1	0.4	0	0	7.51728	1.16	36.6685
137	5	0	0	1	1.2	0.5652	0	0	2.9	40.3876
138	2	0	0	1	6.2	4.53583	126.942	23.9941	5.92	76.5503
139	7	1	1	1	0	0	0	0	1.1	33.9993
140	4	0	0	1	1.4	0	0	19.1469	3.3	45.6137
141	5	0	0	1	1.8	0	0	3.68267	1.9	40.0282
142	5	0	0	1	1	0	0	4.39572	3.6	41.9703
143	5	0	0	1	1.2	0	0	1.46825	1.8	38.1186
144	5	0	0	1	0.4	0	25.3883	2.13725	2.5	41.9324
145	6	1	1	1	2.2	0	0	3.81626	0.9	38.8743
146	1	1	1	0	12.4	1.59628	25.3883	76.9936	2.7	72.2365
147	1	1	1	0	4.6	9.67643	25.3883	88.924	5.24	77.0691
148	1	1	1	0	5.2	12.2184	50.7767	58.5432	4.88	82.5625
149	1	1	1	0	9.8	3.61264	25.3883	51.2959	3	71.8871
150	1	1	1	0	6	2.77528	76.165	15.5407	2.76	66.5732
151	1	1	1	0	11.6	5.42972	25.3883	39.4895	8.92	80.3891
152	1	1	1	0	12.6	5.21634	25.3883	24.2152	10.6	76.6627
153	1	1	1	0	5.8	8.81766	50.7767	79.8995	9.88	88.0961
154	1	1	1	0	11.2	4.89237	25.3883	97.4877	3.78	76.8942
155	1	1	1	0	11.4	8.70827	0	81.6048	8.98	84.268
156	4	1	1	0	3.4	9.27148	228.495	70.9224	2.02	75.7166
157	3	1	1	1	5.6	0	0	22.6679	4.2	56.5823
158	2	1	1	0	9.4	39.4798	76.165	49.4095	3.92	89.0305
159	1	1	1	0	7.4	1.98998	76.165	51.73	5.9	83.4265
160	1	1	1	0	9	2.16115	50.7767	77.4301	3.72	78.5528
161	3	0	1	1	10.2	0.496267	0	12.4304	4.2	58.954
162	3	0	0	1	9.8	0	0	25.8534	7.66	68.5629
163	3	1	1	0	5.8	0.993516	0	30.8545	3.62	58.5
164	3	0	0	0	8.8	0	0	21.9417	3.4	59.2086
165	3	0	1	0	8.8	0	0	22.9995	3.54	59.7328
166	6	1	1	1	1.8	0	0	1.61119	0.2	36.1762
167	5	0	1	1	1.4	0	0	2.82174	1.73	38.694
168	5	0	1	1	0.8	0.158962	0	12.3233	1.16	38.7077
169	5	0	1	1	0.4	0	0	26.9414	2.86	44.5689
170	7	1	1	1	0	0	0	2.61301	0.9	34.2126
171	6	1	1	1	1	0	0	0	1.08	35.9511
172	6	1	1	1	1.6	0	0	8.4376	0	36.9742
173	6	1	1	1	2.8	0	0	5.96078	1.72	42.1944
174	6	1	1	1	0.2	0	0	4.20097	0.42	34.0302
175	6	1	1	1	0	0	0	3.29492	0.94	34.451
176	6	1	1	1	0.6	0	0	0	0	33.0144
177	7	1	1	1	0	0	0	0	0	31.8195
178	6	1	1	1	0	0	0	0	0	31.8195
179	5	0	1	1	2.6	0	0	12.8889	2.94	45.83
180	3	0	1	1	2.4	0.259541	0	16.5728	1.84	44.3096
181	5	0	0	0	4.2	0	0	7.8824	6.82	55.5369
182	6	1	1	1	5.2	0	0	0	1.56	45.2659
183	7	1	1	1	0	0	0	0	0	31.8195
184	6	1	1	1	3.4	0	0	0	1.8	42.1571
185	6	1	1	1	1	0	0	0	0.86	35.5151
186	7	1	1	1	0.8	0	0	1.61119	0	33.7885
187	4	0	1	1	0	0	0	14.7705	0	35.2654
188	4	0	0	1	0.4	0	0	11.2515	1	37.2226
189	6	1	1	1	1.2	0	0	0	0	34.2092
190	7	1	1	1	0.6	0	0	2.4847	0	33.594
191	6	1	1	1	0	0	0	2.50387	0	32.4037
192	6	1	1	1	0	0	0	0.805594	0	32.0075
193	6	1	1	1	0.4	0	0	0	0	32.6161
194	6	1	1	1	0.2	0	0	0.363406	0	32.3026
195	3	0	0	1	2.4	0	0	9.17815	1.04	40.8009
196	7	1	1	1	0.4	0	0	0	0.76	34.1221
197	7	1	1	1	0.2	0	0	0	0	32.2178
198	7	1	1	1	0	0	0	0	0	31.8195
199	7	1	1	1	0	0	0	0	0	31.8195
200	7	1	1	1	0	0	0	12.0308	0	34.6263
201	7	1	1	1	0	0	0	0	0.2	32.2159
202	7	1	1	1	0	0	0	0	0.2	32.2159
203	4	0	1	0	0.4	0	0	2.9556	0.75	34.7918
204	7	1	1	1	0.4	0	0	0	0	32.6161
205	4	0	1	0	0.6	0	0	5.5733	0.54	35.3847
206	7	1	1	1	0	0	0	0	0	31.8195
207	7	1	1	1	0	0	0	0	0	31.8195
209	7	1	1	1	0	0	0	0	0	31.8195
210	4	0	1	0	0.8	0	0	7.97357	0.22	35.7088
211	5	1	1	0	3.4	1.31939	0	21.2714	5.6	55.6576
212	5	0	1	0	1.6	0.977106	101.553	77.8908	8.12	77.6075
213	5	0	1	0	0.4	0	50.7767	40.723	5.42	60.5844
214	5	1	1	0	7	2.07835	25.3883	21.1793	6.02	68.0806
215	5	1	1	0	8.2	0.637603	0	18.0709	5.76	63.4692
216	4	0	1	1	0.4	0	0	31.4736	2.42	44.7543
217	5	0	0	1	0.2	0	0	5.28449	1	35.4323
218	4	0	1	1	0.2	2.2608	0	14.6789	1.36	40.0642
219	5	0	1	1	0.2	0	25.3883	16.6213	1.44	42.8127
220	5	0	1	1	0.2	0	25.3883	10.0639	2.02	42.4322
221	1	1	1	0	6.6	2.33112	76.165	58.8118	9.64	87.8679
222	1	1	1	0	3.6	4.03793	50.7767	114.95	17.2	80.0644
223	1	1	1	0	8.6	1.84577	0	77.1323	8.18	79.0265
224	1	0	0	0	9.6	24.4959	0	87.6985	13.44	88.4091
225	1	0	0	0	8	7.15495	25.3883	78.2398	10.02	86.9452
226	2	1	1	0	7.6	11.9272	101.553	88.6987	5.62	93.2426
227	2	1	1	0	8.2	12.3088	0	38.8895	4.42	74.5851
228	2	1	1	0	3.4	3.75881	50.7767	41.881	12.14	74.7725
229	2	1	1	0	4	73.4382	25.3883	60.0204	6.72	81.7602
230	2	1	1	0	7.4	10.4529	0	32.8116	7.7	77.4529
231	2	1	1	1	4.8	1.82414	0	34.5203	6.34	63.3883
232	2	1	1	1	5.2	14.3308	50.7767	42.5977	11.06	86.4456
233	2	1	0	0	3.2	1.19814	101.553	53.5904	8.28	79.0138
234	2	1	1	1	5	10.9736	101.553	46.3998	6.2	84.8599
235	2	1	1	1	5.2	14.13	0	20.6313	2.8	63.3288
236	6	1	1	1	8.6	0	50.7767	106.402	7.82	85.0269
237	2	1	1	0	6.2	62.5608	25.3883	17.4633	9.7	78.7096
238	2	1	1	0	13.4	26.1944	50.7767	28.1543	7.72	87.7383
239	2	1	1	1	5.2	6.51351	76.165	53.2103	4.46	79.9923
240	2	1	1	1	4.2	8.36128	0	21.3631	4.62	60.7086
241	3	1	1	0	4.2	14.0276	0	11.6827	3.36	60.2812
242	3	1	1	1	4.8	33.2092	0	7.84407	2.42	58.796
243	6	1	1	1	1	0	0	2.35961	3.7	41.6934
244	3	1	1	1	4.4	40.089	0	19.609	7.92	71.6432
245	2	1	1	1	7.6	33.755	0	15.7648	11.42	77.2376
246	6	1	1	1	3	0	0	0.374253	1.08	40.0211
247	6	1	1	1	1.8	0	0	0	0	35.404
248	6	1	1	1	2	0	0	3.27343	1.78	40.0932
249	5	1	1	1	1.4	0	0	0	4.08	42.6925
250	6	1	1	1	1.4	0	0	0	3.72	41.9791
251	3	1	1	1	3.4	1.63338	0	35.6214	7.6	63.2085
252	2	1	0	0	6.2	0	25.3883	25.3619	11.44	69.7599
253	3	1	0	1	4.4	1.92325	0	53.5967	5.04	64.5418
254	3	1	0	0	2.8	0	0	21.2102	4.1	50.4683
255	3	1	0	0	3.6	0.22608	50.7767	50.0523	8.76	74.3788
256	5	1	0	0	4.4	0	0	0	0	40.5815
257	6	1	1	1	0.2	0	0	0	0	32.2178
258	2	1	1	1	1.8	2.93125	50.7767	43.4902	7.84	71.0523
259	2	1	1	1	4.8	15.8999	0	8.25614	3.98	61.9835
260	2	1	1	1	5.4	0	0	13.4285	4.8	55.2175
261	6	1	1	1	1.4	0	25.3883	10.4232	2.04	44.9453
262	5	1	1	1	9.2	21.6388	0	4.79188	6.94	73.015
263	3	1	1	1	4.4	7.41972	25.3883	24.6533	10.76	71.6773
264	6	1	1	1	3.6	188.4	0	10.0093	6.44	64.8777
265	3	1	1	0	4.4	0.686875	25.3883	25.6829	10.38	66.7749
266	4	1	1	1	1.8	0	25.3883	40.949	6.56	61.8204
267	4	1	1	1	1.6	0.534291	25.3883	41.9479	7.2	63.3315
268	2	1	1	1	8.8	1.9625	0	46.4542	11.3	75.5021
269	4	1	1	1	0.6	14.8542	25.3883	40.4003	7.3	71.5616
270	2	1	1	1	3.8	53.6146	50.7767	39.0865	6.66	80.2228
271	6	1	1	1	3	0	0	3.11113	1.46	41.4126
272	5	1	1	0	4.2	11.1311	25.3883	8.74681	9.4	70.4028
273	3	1	1	1	4.6	0.0794812	50.7767	40.5948	4.92	67.988
274	3	1	1	1	5	3.4907	0	26.9552	6.94	64.4836
275	3	1	1	1	4.8	1.10528	25.3883	24.7676	3.1	58.0072
276	2	1	1	1	2	1.16082	25.3883	45.6798	2.84	56.8373
277	2	1	1	0	6.6	26.0708	25.3883	43.7056	12.32	85.6284
278	3	1	1	0	5.6	1.5181	152.33	70.0112	15.82	85.9861
279	2	1	0	0	6.2	1.12825	101.553	37.0731	10.94	81.0811
280	2	1	1	0	7	0.317925	25.3883	47.6903	8.74	76.8049
281	6	1	1	1	0.8	0	0	0.798486	0.06	33.7178
282	5	1	1	0	7.2	0.94985	0	9.41104	2.26	53.5568
283	5	0	1	1	5	0	0	9.29968	3.46	50.8023
284	3	1	1	1	3.6	0.57776	0	21.8795	3.1	50.6772
285	4	1	1	1	1	0	76.165	44.6458	1.46	58.7107
286	2	1	0	1	4.8	0	76.165	60.7808	4.3	75.6699
287	2	1	0	1	5.4	10.1181	25.3883	85.9275	7.1	82.6854
288	2	1	0	1	7	3.22064	25.3883	73.0285	4.18	74.8169
289	2	1	0	1	9	0.10048	76.165	61.9431	5.94	85.2418
290	3	1	0	1	3	3.25476	25.3883	31.1901	6.6	64.4986
291	2	1	1	0	6.6	25.5943	25.3883	34.1396	4.5	76.5005
292	3	1	1	0	6	0.574659	50.7767	34.0651	5.6	70.9783
293	2	1	1	0	6.6	3.5719	380.825	105.292	9.7	89.5461
294	2	1	1	0	1.6	13.892	304.66	64.2226	4.36	80.2983
295	2	1	1	0	6	2.93951	25.3883	12.1238	3.56	59.7595
296	2	1	1	0	6	19.4396	25.3883	12.7417	1.96	65.2803
297	2	1	1	0	4.2	39.0519	0	26.2408	9	72.911
298	2	1	1	0	3	0	0	26.6265	4.24	52.4076
299	4	1	1	1	1.2	2.96556	203.107	42.302	1.1	60.1139
300	3	1	1	1	4.8	3.2606	0	11.2515	7.58	61.5142
301	2	1	1	1	1.6	97.9962	25.3883	31.9751	3.18	63.4231
302	4	1	1	1	1.2	0.340187	50.7767	23.3379	0.44	48.5128
303	3	1	1	0	8	19.5337	101.553	12.4469	1.6	75.8099
304	2	1	1	1	2.8	10.4411	76.165	46.9714	3.9	75.6478
305	2	0	1	1	4	8.90367	25.3883	56.1186	6.6	76.6202
306	2	1	1	0	7.2	0.707712	152.33	36.7592	6.3	79.3488
307	2	1	0	0	5.6	2.56023	126.942	106.453	8.8	86.7821
308	2	1	1	0	11.6	14.1791	482.378	310.487	10.8	100
309	1	1	0	0	8.6	0.912653	101.553	113.103	9.14	89.9047
310	2	1	0	0	7.6	7.30669	76.165	59.2232	7.02	91.8532
311	6	1	1	1	4.8	7.94813	126.942	34.5601	4.52	76.0594
312	3	1	1	1	4.4	4.59443	25.3883	51.3369	5.22	70.2752
313	3	1	1	0	5.2	16.7176	25.3883	26.4814	2.7	68.3591
314	2	1	1	1	3.6	0	0	24.2967	3.82	52.2266
315	6	1	1	1	2.4	0	0	4.72914	0.9	39.4855
316	4	1	1	0	3	2.75977	50.7767	27.865	2.76	59.5989
317	5	1	1	1	1.6	1.2717	0	14.2771	5.7	50.6031
318	4	1	1	0	1.2	0	50.7767	38.3887	2.86	56.5599
319	4	1	1	1	2.6	1.81217	25.3883	26.5162	3.46	55.2874
320	5	1	1	1	1.8	0	0	15.1186	5.94	50.702
321	4	1	1	1	1.4	91.4145	25.3883	56.7722	1.3	65.0844
322	4	1	1	1	1.8	9.74363	76.165	59.1871	5.18	78.5101
323	2	1	1	1	4.2	0.266889	25.3883	24.7473	3.62	57.1977
324	4	1	1	1	2.2	2.64074	152.33	41.5725	2.1	63.6686
325	2	1	1	1	2.2	52.1429	76.165	43.9816	5.78	80.2985
327	2	1	1	0	6.8	4.01902	0	19.5494	7.58	68.012
328	2	1	1	0	8.8	11.2782	50.7767	18.4886	8.64	83.8204
330	3	1	1	0	4.4	6.7075	0	1.12823	6.32	58.4918
331	5	1	1	1	0.4	5.72265	25.3883	25.6136	1.4	49.6005
332	5	1	1	1	0.2	0	50.7767	15.5637	2.18	47.896
333	3	1	1	1	2.6	0	380.825	27.4873	2.94	60.8267
334	6	1	1	1	3.2	0	304.66	7.28954	3.14	57.7057
335	5	1	1	1	1.6	1.10391	25.3883	6.41613	2.3	45.7671
336	6	1	1	1	2.4	0	0	1.34285	0	36.9121
337	5	0	0	1	1.8	0	0	0.316567	3.64	42.691
338	5	0	0	1	1.8	0.953775	25.3883	30.2346	3.64	54.2629
339	5	0	1	0	3	0.03768	25.3883	32.3704	4.04	57.2437
340	5	0	1	0	2.2	0	0	26.1376	4.5	51.2157
341	3	1	1	0	3.6	51.3797	0	28.3773	7.68	71.6201
342	3	1	1	0	7.4	11.5395	25.3883	53.0842	10.26	87.4308
343	5	1	1	0	6.6	44.1562	0	21.5959	7.4	75.4572
344	3	1	1	0	2.2	0	25.3883	74.6447	2.74	59.945
345	3	1	0	0	3	4.32731	76.165	53.2324	7.44	79.852
346	5	1	1	1	5.8	20.9551	0	12.1234	3.72	64.3618
347	5	1	1	1	8.6	0.58875	0	12.0966	4.8	60.1357
348	4	0	1	0	1.4	0	0	16.5823	3.24	44.8965
349	3	1	1	1	5.6	0.755929	0	12.9624	5.26	56.996
350	6	1	1	1	3.8	0	0	0	0.3	39.9812
351	5	0	0	1	4.4	0	0	12.5734	3.44	50.3317
352	5	1	0	1	3	0	25.3883	17.2368	2.06	49.7607
353	5	1	0	1	2.8	0.736244	25.3883	21.3727	3.54	53.8225
354	5	1	1	1	3.2	4.62272	0	27.9514	4.84	57.8348
355	2	1	1	1	6.2	6.68557	0	22.2533	8.98	70.2774
356	4	1	1	1	0.6	0	0	22.5695	2.76	43.7491
357	6	1	1	1	1.6	2.31003	0	43.454	1.42	49.7217
358	3	1	1	1	1.6	5.63687	25.3883	41.4097	2.58	57.9481
359	6	1	1	1	0.2	4.79611	25.3883	33.8265	0	47.6363
360	4	1	1	1	2.2	0.829156	25.3883	57.5411	1.7	57.4904
361	1	1	1	1	10.4	7.24206	50.7767	63.1125	7.82	90.5583
362	1	1	1	1	11.8	28.5404	76.165	169.946	4.76	93.6191
363	1	1	1	1	20.2	88.6728	0	55.7828	9.5	86.9719
364	1	1	1	1	15.6	32.9133	0	90.9333	8	88.4091
365	1	1	1	1	9.6	75.2186	50.7767	13.939	3.06	75.1875
366	3	1	0	1	2.6	14.0323	0	39.3286	3.82	64.4599
367	2	1	0	1	5	17.6023	126.942	62.6663	6.08	90.6591
368	6	1	1	1	8.6	0	0	4.52912	0	48.4087
369	2	1	0	1	5.2	10.8827	76.165	45.2611	4.54	81.6335
370	2	1	0	1	9.4	27.9774	25.3883	40.8966	6.3	84.0335
371	2	1	1	1	5	0.64889	0	33.4119	2.84	55.6946
372	2	1	1	1	3.2	11.7019	25.3883	53.3544	2	67.4041
373	2	1	1	1	4.8	15.2636	50.7767	24.2547	4.4	74.2755
374	6	1	1	1	5.8	5.29875	50.7767	9.2862	5.22	67.6544
375	1	1	1	1	9.4	9.37813	76.165	29.5426	5.2	83.3027
376	2	1	1	1	5.2	39.1727	76.165	69.803	3.48	85.9051
377	6	1	1	1	7.4	11.8781	50.7767	5.45581	5.1	74.7344
378	6	1	1	1	7.8	2.58793	50.7767	20.8547	4.88	71.5917
379	2	1	1	1	6	33.284	76.165	32.2727	3.34	80.2988
380	2	1	1	1	5.8	9.88958	25.3883	38.6148	2.42	68.5909
381	2	1	0	1	6.4	0.331663	50.7767	52.0327	5.32	75.2262
382	1	1	1	1	3.8	1.9263	76.165	88.7249	6.3	79.3843
383	2	1	0	0	2.8	17.1977	0	55.3599	4.82	70.6545
384	2	0	1	1	7.6	0	0	24.0825	2.66	57.8433
385	2	1	1	0	4.4	31.9018	50.7767	41.315	22	84.5533
386	2	1	1	0	7.4	37.4393	50.7767	31.4117	8.34	88.2169
387	2	1	1	1	5.8	19.833	76.165	56.8607	8.12	94.8316
388	2	1	1	1	6.4	2.45317	25.3883	31.182	5.42	68.3167
389	2	1	1	1	5.2	16.12	76.165	41.1628	16.46	89.9745
390	2	1	1	1	6.4	15.181	50.7767	25.4324	7.66	84.1965
391	2	1	1	0	5.4	6.72679	76.165	62.4401	6.64	86.9108
392	2	1	1	0	6	2.32164	76.165	40.7588	9.3	82.4542
393	4	1	1	1	1.8	0.901523	0	44.1036	2.92	52.1682
394	3	1	1	0	4	0.432731	0	30.7432	3.18	53.5894
395	2	1	1	0	8.2	3.8151	0	31.7602	8.64	73.489
396	3	1	1	0	3.2	0.531347	25.3883	18.9906	2.7	52.2422
397	3	1	1	0	6.4	1.76625	50.7767	20.5333	6.68	71.6682
398	2	1	0	0	5.2	0.3925	50.7767	9.40191	4.8	61.9069
399	2	1	1	1	6.2	0.7536	76.165	38.4006	2.04	69.3337
400	2	1	0	1	3.8	0	0	16.514	4.8	52.7512
401	7	1	1	1	1.2	0	0	0	0.6	35.3981
402	6	1	1	1	1.2	0.883125	0	0.529785	0	35.0073
403	6	1	1	1	4.6	0.476887	25.3883	13.5458	1.74	51.8159
404	6	1	1	1	1.4	0	0	9.71528	1.2	39.2519
405	6	1	1	1	2.6	0	0	2.77947	1.96	41.5295
406	6	1	1	1	1	0	0	10.6551	0	36.2967
407	3	1	1	0	3.2	0	0	44.4301	6.98	62.3891
408	2	1	1	0	7	2.05859	25.3883	33.7205	6.36	71.6651
409	5	1	1	0	5.4	3.97995	25.3883	8.22731	4	59.3223
410	2	1	1	0	3.4	5.77662	0	36.4926	6.94	65.2684
411	3	1	0	0	4.8	0	76.165	60.7808	4.3	75.6699
412	3	1	0	0	5.4	10.1181	25.3883	85.9275	7.1	82.6854
413	3	1	1	0	7	3.22064	25.3883	73.0285	4.18	74.8169
414	3	1	1	0	8.2	0.10048	76.165	61.9431	5.94	85.2418
415	3	1	0	0	9.2	3.25476	25.3883	31.1901	6.6	74.057
416	5	1	1	0	7	0	0	10.8653	10.18	64.1073
417	5	1	1	0	8.6	0	25.3883	30.2352	6.16	70.4764
418	5	1	1	0	3.6	0	25.3883	33.4824	6.1	62.7514
419	5	1	1	0	5.6	0	0	12.0776	6.38	58.4316
420	6	1	1	1	7.8	0.284955	0	13.8201	5.7	62.0892
421	4	0	1	1	1.6	0	0	29.7709	2.64	47.1827
422	3	0	1	1	2.8	0.212686	0	13.9609	5.84	52.3876
423	4	0	1	1	2.8	0.3768	25.3883	40.1062	3.12	57.0861
424	4	0	1	1	3.2	0.785	0	22.393	4.46	52.8537
425	4	0	1	1	4	7.536	50.7767	32.2927	7.12	74.9112
426	3	0	1	1	2.4	2.97928	279.272	35.7768	3.54	65.8269
427	3	1	0	1	3.8	1.26001	101.553	21.0274	3.6	63.9795
428	3	1	0	1	4.2	0.240035	228.495	41.3807	2.92	67.3978
429	5	1	0	1	3.2	0.223912	177.718	68.6753	1.24	66.8622
430	3	1	1	0	1.4	7.12387	25.3883	60.4537	3.78	65.5065
431	3	0	1	0	4.4	1.19001	0	24.0839	5.04	57.0965
432	3	0	1	0	10.8	0	0	6.46079	4.6	57.9749
433	3	0	1	0	3.8	0	25.3883	34.9759	3.6	58.544
434	3	0	1	0	1.8	1.01736	25.3883	46.6522	3.7	58.2605
435	4	0	1	0	1.4	31.8396	126.942	50.3559	5.5	79.6376
436	6	1	1	1	8.4	1.413	0	15.4779	2.92	57.8286
437	3	1	1	0	2.4	0	0	12.6449	5.38	50.21
438	3	0	1	0	3	0	76.165	33.5627	4.34	65.8149
440	5	0	1	1	0.4	0	25.3883	35.2251	2.54	49.731
441	3	1	1	0	4.2	4.19103	50.7767	43.3425	6.7	74.5002
442	5	1	1	0	3	0	0	21.8303	8.82	58.7
443	5	1	1	0	2.4	0	0	16.6066	7.18	54.7012
444	5	1	1	0	3	18.84	0	14.1102	5.92	63.6092
445	5	1	1	0	2.8	0	0	14.9794	7.36	55.4748
446	2	0	1	0	7.8	0.238444	304.66	30.1043	9.2	81.9618
447	3	1	0	0	4.6	0.0141791	0	30.4221	7.66	63.2673
448	3	0	1	0	7.2	8.43379	177.718	28.1413	13.16	86.5686
449	3	0	1	0	9	0.238444	101.553	48.5145	7.48	85.266
450	3	0	1	0	8.8	0.380664	25.3883	5.4155	9.56	68.5833
451	5	0	1	0	13	1.11761	0	10.0639	8.66	66.367
452	3	1	1	0	2.8	0	0	37.0737	3.68	53.3369
453	5	0	1	0	2.2	0	25.3883	29.061	3.7	54.176
454	3	0	1	0	5	1.10122	126.942	40.7915	11.5	79.5383
455	3	1	0	0	14	0	0	14.4725	7.36	65.3133
456	5	0	1	0	4.8	0	0	8.58306	7.52	58.2823
457	6	1	1	1	4	0	0	0	3.12	45.9676
458	3	1	0	0	6.6	1.36951	76.165	35.3618	5.34	76.4311
459	3	1	1	0	1.8	2.22382	25.3883	23.8022	4.08	54.6042
460	4	1	1	0	0.8	0.50921	25.3883	34.3497	4.62	54.834
461	3	0	1	0	7	7.84635	0	23.7777	5.8	68.7927
462	4	1	1	0	1	0.116357	0	43.4512	1.68	47.3659
463	4	1	0	1	3.6	0	0	35.6639	1.3	49.8848
464	2	1	1	0	2.4	0	50.7767	27.3006	1.82	54.3018
465	2	1	0	0	6	1.22656	0	24.5662	15.14	66.2492
466	3	1	1	0	4.6	0.320542	101.553	35.7733	5.1	71.2676
467	3	1	1	0	7	0	0	17.8487	9.06	65.7365
468	3	0	1	1	5.6	0.5652	25.3883	54.1833	5.24	70.291
469	3	1	1	0	1.8	0.314	50.7767	40.3741	5	62.6984
470	3	1	1	1	3.8	0.5652	25.3883	46.4444	7.1	68.5869
471	2	1	1	0	6.4	3.88307	152.33	61.4764	4.24	81.8653
472	1	1	1	0	6.8	11.284	25.3883	55.959	5.32	81.4404
473	3	1	1	0	2.6	2.25329	330.048	102.166	2.32	69.3575
474	1	1	1	0	8	0.801852	50.7767	78.4273	2.52	75.1367
475	2	1	1	0	3.8	15.3509	76.165	62.9628	3.94	84.0288
476	1	0	0	0	4.6	5.14093	50.7767	27.3541	4.98	68.8838
477	1	0	0	0	6	4.80027	25.3883	84.9498	4.64	74.9436
478	1	0	0	0	4	14.6807	0	71.3135	3.28	71.5283
479	1	0	0	0	3	150.877	0	61.4643	5.44	73.7055
480	1	0	0	0	1.6	10.4822	50.7767	69.7965	6.68	78.4277
481	1	0	0	0	5	0.309094	25.3883	46.594	5.26	67.1696
482	1	0	0	0	9.6	32.9896	50.7767	69.1427	3.86	87.972
483	1	0	0	0	6.2	17.3127	25.3883	79.7538	5.52	84.2117
484	1	0	0	0	7	5.67589	50.7767	47.7239	2.48	73.8698
485	1	0	0	0	5.4	2.61683	101.553	118.163	3.04	76.6378
486	1	0	0	1	11.4	3.08257	50.7767	83.6232	4.56	80.9212
487	1	0	0	1	7.6	5.89681	25.3883	75.5078	5.22	80.1167
488	1	0	0	1	14	45.3416	50.7767	97.6125	6.7	93.5999
489	1	0	0	1	8	5.36161	0	206.106	6.3	78.3827
490	1	0	0	1	4.6	5.19719	76.165	48.189	4.56	76.8189
491	1	1	0	1	11	6.15092	25.3883	72.6668	5.28	80.8279
492	1	1	1	0	9.2	17.0155	25.3883	30.1897	9.48	84.8648
493	1	0	1	1	6.6	2.71447	25.3883	57.0443	21.86	80.0211
494	1	1	0	0	11.2	2.26687	76.165	101.199	6.38	87.7684
495	1	1	1	0	13.4	8.20771	25.3883	105.562	9	87.7493
496	1	0	0	0	8.2	1.34985	126.942	52.4511	8.64	88.0241
497	1	0	0	0	9.8	5.95521	76.165	54.424	8.54	92.0019
498	1	0	0	0	9.8	19.9233	50.7767	102.709	11.7	96.1364
499	1	0	0	0	6.6	0.329201	0	76.4089	1.32	62.2808
500	1	0	0	0	2.8	1.24868	76.165	55.561	2.54	67.9355
501	1	0	0	0	3.8	3.93482	50.7767	97.1244	5.86	76.1829
502	1	0	0	0	3.4	29.5193	76.165	123.345	3.18	81.7262
503	1	0	0	0	1.8	6.05824	25.3883	46.8404	12.84	70.636
504	1	0	0	0	12.2	14.5944	0	64.6804	11.6	88.4091
505	1	0	0	0	7	18.4693	76.165	90.1524	5.46	93.4132
